# Supplementary material for: The expression pattern of pyroptosis-related genes predicts the prognosis and drug response of melanoma
Source: Sci Rep. 2022 Dec 13;12:21566. doi: 10.1038/s41598-022-24879-y (PMC9747972; doi:10.1038/s41598-022-24879-y)
Supplement: Supplementary file 1 — Supplementary Tables. [file 41598_2022_24879_MOESM1_ESM.xlsx]

## Sheet: Table S1
Supplementary Table S1. The gene sets of 20 Cancer hallmarks.
Cancer hallmark gene sets	Genes
EMT	AAAS	ADA	ADCY6	ADRM1	AGO4	AK1	AK3	ALYREF	APRT	ERCC4	ERCC5	ERCC8	FEN1	GMPR2	GPX4	GSDME	GTF2A2	GTF2B	GTF2F1	GTF2H1	GTF2H3	GTF2H5	GTF3C5	GUK1	HCLS1	HPRT1	IMPDH2	ITPA	LIG1	MPC2	MPG	MRPL40	NCBP2	NELFB	NELFCD	NELFE	NFX1	NME1	NME3	NME4	NPR2	NT5C	NT5C3A	NUDT21	NUDT9	PCNA	PDE4B	PDE6G	PNP
P53 pathway	CTHRC1	CXCL1	CXCL12	CXCL6	CXCL8	DAB2	DCN	DKK1	DPYSL3	DST	ECM1	ECM2	EDIL3	EFEMP2	ELN	EMP3	ENO2	FAP	FAS	FBLN1	FBLN2	FBLN5	FBN1	FBN2	FERMT2	FGF2	FLNA	FMOD	FN1	FOXC2	FSTL1	FSTL3	FUCA1	FZD8	GADD45A	GADD45B	GAS1	GEM	GJA1	GLIPR1	GPC1	GPX7	GREM1	HTRA1	ID2	IGFBP2	IGFBP3	IGFBP4	IL15
Notch signaling pathway	FUCA1	GADD45A	GLS2	GM2A	GPX2	H1-2	H2AJ	TM4SF1	TM7SF3	TNFSF9	TNNI1	TOB1	TP53	TP63	TPD52L1	TPRKB	TRAF4	TRAFD1	TRIAP1	TRIB3	TSC22D1	TSPYL2	TXNIP	UPP1	VAMP8	VDR	VWA5A	WRAP73	WWP1	XPC	ZBTB16	ZFP36L1	ZMAT3	ZNF365
Calcineurin pathway	ABCB6	ADORA2B	AGL	AGRN	AK3	AK4	AKR1A1	ALDH7A1	ALDH9A1	ALDOA	ALDOB	ALG1	ANG	ANGPTL4	ANKZF1	ARPP19	ARTN	AURKA	B3GALT6	B3GAT1	B3GAT3	B3GNT3	B4GALT1	B4GALT2	B4GALT4	B4GALT7	BIK	BPNT1	CACNA1H	CAPN5	CASP6	CD44	CDK1	CENPA	CHPF	CHPF2	CHST1	CHST12	CHST2	CHST4	CHST6	CITED2	CLDN3	CLDN9	CLN6	COG2	COL5A1	COPB2	CTH
E2F targets	ADD1	AIFM3	ANKH	ANXA1	APP	MMP2	NEDD9	NEFH	PAK1	PDCD4	PDGFRB	PEA15	PLAT	PLCB2	PLPPR4	PMAIP1	PPP2R5B	PPP3R1	PPT1	PRF1	PSEN1	PSEN2	PTK2	RARA	RELA	RETSAT	RHOB	RHOT2	RNASEL	ROCK1	SAT1	SATB1	SC5D	SLC20A1	SMAD7	SOD1	SOD2	SPTAN1	SQSTM1	TAP1	TGFB2	TGFBR3	TIMP1	TIMP2	TIMP3	TNF	TNFRSF12A	TNFSF10	TOP2A
G2M checkpoint	APOH	APP	CCND2	COL3A1	COL5A2	CXCL6	FGFR1	FSTL1	ITGAV	JAG1	JAG2	KCNJ8	LPL	LRPAP1	LUM	MSX1	NRP1	OLR1	PDGFA	PF4	PGLYRP1	POSTN	PRG2	PTK2	S100A4	SERPINA5	SLCO2A1	SPP1	STC1	THBD	TIMP1	TNFRSF21	VAV2	VCAN	VEGFA	VTN
Wnt Beta Catenin signaling	ABCA1	ABI1	ACVR1B	ACVR2A	ADGRE1	ADM	ADORA2B	ADRM1	AHR	APLNR	AQP9	ATP2A2	ATP2B1	ATP2C1	AXL	BDKRB1	BEST1	BST2	BTG2	C3AR1	C5AR1	CALCRL	CCL17	CCL2	CCL20	CCL22	CCL24	CCL5	CCL7	CCR7	CCRL2	CD14	CD40	CD48	CD55	CD69	CD70	CD82	CDKN1A	CHST2	CLEC5A	CMKLR1	CSF1	CSF3	CSF3R	CX3CL1	CXCL10	CXCL11	CXCL6
Cell cycle	ABCB7	ACAA1	ACAA2	ACADM	ACADSB	ACADVL	ACAT1	ACO2	AFG3L2	AIFM1	ALAS1	ALDH6A1	ATP1B1	ATP5F1A	ATP5F1B	ATP5F1C	ATP5F1D	ATP5F1E	ATP5MC1	ATP5MC2	ATP5MC3	ATP5ME	ATP5MF	ATP5MG	ATP5PB	ATP5PD	ATP5PF	ATP5PO	ATP6AP1	ATP6V0B	ATP6V0C	ATP6V0E1	ATP6V1C1	ATP6V1D	ATP6V1E1	ATP6V1F	ATP6V1G1	ATP6V1H	BAX	BCKDHA	BDH2	CASP7	COX10	COX11	COX15	COX17	COX4I1	COX5A	COX5B
Glycolysis	AADAT	ACAA1	ACAA2	ACADL	ACADM	ACADS	ACADVL	ACAT2	ACO2	ACOT2	ACOT8	ACOX1	ACSL1	ACSL4	ACSL5	ACSM3	ACSS1	ADH1C	ADH7	ADIPOR2	ADSL	ALAD	ALDH1A1	ALDH3A1	ALDH3A2	ALDH9A1	ALDOA	AOC3	APEX1	AQP7	AUH	BCKDHB	BLVRA	BMPR1B	BPHL	CA2	CA4	CA6	CBR1	CBR3	CCDC58	CD1D	CD36	CEL	CIDEA	CPOX	CPT1A	CPT2	CRAT
DNA repair	ABL1	AMD1	ARID4A	ATF5	ATRX	AURKA	AURKB	BARD1	BCL3	BIRC5	BRCA2	BUB1	BUB3	CASP8AP2	CBX1	CCNA2	CCNB2	CCND1	CCNF	CCNT1	CDC20	CDC25A	CDC25B	CDC27	CDC45	CDC6	CDC7	CDK1	CDK4	CDKN1B	CDKN2C	CDKN3	CENPA	CENPE	CENPF	CHAF1A	CHEK1	CHMP1A	CKS1B	CKS2	CTCF	CUL1	CUL3	CUL4A	CUL5	DBF4	DDX39A	DKC1	DMD
Angiogenesis	ADAM17	AXIN1	AXIN2	CCND2	CSNK1E	CTNNB1	CUL1	DKK1	DKK4	DLL1	DVL2	FRAT1	FZD1	FZD8	GNAI1	HDAC11	HDAC2	HDAC5	HEY1	HEY2	JAG1	JAG2	KAT2A	LEF1	MAML1	MYC	NCOR2	NCSTN	NKD1	NOTCH1	NOTCH4	NUMB	PPARD	PSEN2	PTCH1	RBPJ	SKP2	TCF7	TP53	WNT1	WNT5B	WNT6
Fatty acid metabolism	AK2	ANP32E	ASF1A	ASF1B	ATAD2	AURKA	AURKB	BARD1	BIRC5	BRCA1	BRCA2	BRMS1L	BUB1B	CBX5	CCNB2	CCNE1	CCP110	CDC20	CDC25A	CDC25B	CDCA3	CDCA8	CDK1	CDK4	CDKN1A	CDKN1B	CDKN2A	CDKN2C	CDKN3	CENPE	CENPM	CHEK1	CHEK2	CIT	CKS1B	CKS2	CNOT9	CSE1L	CTCF	CTPS1	DCK	DCLRE1B	DCTPP1	DDX39A	DEK	DEPDC1	DIAPH3	DLGAP5	DNMT1
Interferron-γ response	BAK1	BAX	CASP1	CASP3	CASP4	CASP5	CHMP2A	CHMP2B	CHMP3	CHMP4A	CHMP4B	CHMP4C	CHMP6	CHMP7	CYCS	ELANE	GSDMD	GSDME	GZMB	HMGB1	IL18	IL1A	IL1B	IRF1	IRF2	TP53	TP63
Autophage	A1BG	A2M	ABCA7	ABCC2	ABHD10	ACAP3	ACD	ACYP1	ADAMTS1	ADCY6	ADGRE5	ADGRG6	ADH4	AFAP1	AFDN	AGFG1	AGPAT3	AHI1	AKAP13	AKIRIN2	AMD1	ANKRD10	ANLN	ANP32B	ANP32E	ANTXR1	AOC2	AOC3	AP3D1	AP3M2	AP4B1	APEX2	ARGLU1	ARHGAP11A	ARHGAP19	ARHGAP8	ARHGDIB	ARHGEF39	ARL4A	ARL6IP1	ARMC1	ASF1B	ASIP	ASPHD2	ASXL1	ATAD2	ATF7IP	ATL2	AURKA
Inflammatory response	ATG12	ATG3	ATG4A	ATG4B	ATG4C	ATG4D	ATG5	ATG7	BECN1	BECN2	GABARAP	GABARAPL1	GABARAPL2	IFNA1	IFNA10	IFNA13	IFNA14	IFNA16	IFNA17	IFNA2	IFNA21	IFNA4	IFNA5	IFNA6	IFNA7	IFNA8	IFNG	INS	PIK3C3	PIK3R4	PRKAA1	PRKAA2	ULK1	ULK2	ULK3
TNF signaling	AAK1	ADAM10	ADAM17	AGXT	AKT1	ANGPT4	ANXA4	APH1A	APH1B	APP	ARRB1	ARRDC1	ASCL1	ATOH1	BCL6	BEND6	BLOC1S2	BMP2	BMP2K	BMP7	CBFA2T2	CCN3	CCNC	CD46	CDH6	CDK3	CDK6	CDKN1B	CEBPA	CFAP58	CFD	CHAC1	CNTN1	CNTN6	DLK1	DLK2	DLL1	DLL3	DLL4	DLX1	DLX2	DNER	DTX1	DTX2	DTX3	DTX3L	DTX4	EGFL7	ENHO
Complement	CALM1	CALM2	CALM3	CDKN1A	GNAQ	MARCKS	NFATC1	NFATC2	NFATC3	NFATC4	PLCG1	PPP3CA	PPP3CB	PPP3CC	PRKCA	PRKCB	SP1	SP3
Pyroptosis	ABCA1	ACKR3	AREG	ATF3	ATP2B1	B4GALT1	B4GALT5	BCL2A1	BCL3	BCL6	BHLHE40	BIRC2	BIRC3	BMP2	BTG1	BTG2	BTG3	CCL2	CCL20	CCL4	CCL5	CCN1	CCND1	CCNL1	CCRL2	CD44	CD69	CD80	CD83	CDKN1A	CEBPB	CEBPD	CFLAR	CLCF1	CSF1	CSF2	CXCL1	CXCL10	CXCL11	CXCL2	CXCL3	CXCL6	DDX58	DENND5A	DNAJB4	DRAM1	DUSP1	DUSP2	DUSP4
Oxidative phosphorylation	ADAR	APOL6	ARID5B	ARL4A	AUTS2	B2M	BANK1	BATF2	BPGM	BST2	BTG1	C1R	C1S	CASP1	CASP3	CASP4	CASP7	CASP8	CCL2	CCL5	CCL7	CD274	CD38	CD40	CD69	CD74	CD86	CDKN1A	CFB	CFH	CIITA	CMKLR1	CMPK2	CMTR1	CSF2RB	CXCL10	CXCL11	CXCL9	DDX58	DDX60	DHX58	EIF2AK2	EIF4E3	EPSTI1	FAS	FCGR1A	FGL2	FPR1	GBP4
Apoptosis	ACTN2	CDK5R1	CEBPB	CFB	DOCK4	DOCK9	DPP4	DUSP5	DUSP6	DYRK2	EHD1	ERAP2	F10	F2	F3	F5	F7	F8	FCER1G	FCN1	FDX1	FN1	FYN	GATA3	GCA	GMFB	GNAI2	GNAI3	GNB2	GNB4	GNG2	GNGT2	GP1BA	GP9	VCPIP1	WAS	XPNPEP1	ZEB1	ZFPM2
[truncated: 599 more columns]

## Sheet: Table S2
Supplementary Table S2. The ssGSEA results of GSE54467 cohort.
Cancer hallmarks	HR	HR.95L	HR.95H	pvalue	Type
EMT	209.247	1.48351	29514	0.0443312	Risky
P53 pathway	0.375666	0.0340215	4.14811	0.424303	NS
Notch signaling pathway	0.423608	0.000305815	586.771	0.815967	NS
Calcineurin pathway	61.3425	2.93681	1281.29	0.367937	NS
E2F targets	0.00257217	4.18e-06	1.58116	0.0687411	NS
G2M checkpoint	0.344243	0.0366644	3.2321	0.350675	NS
Wnt Beta Catenin signaling	0.0222465	0.00196089	0.252389	0.0021335	Protective
Cell cycle	0.0126595	0.000228262	0.702096	0.232958	NS
Glycolysis	0.176805	2.16e-06	14448.2	0.763993	NS
DNA repair	1.80669	0.110461	29.55	0.678257	NS
Angiogenesis	1.16377	0.00945803	143.196	0.950749	NS
Fatty acid metabolism	2.10068	0.128832	34.2528	0.60226	NS
Interferron-γ response	0.015408	0.000522147	0.51006	0.0194391	Protective
Autophage	0.996071	0.018712	53.0226	0.998451	NS
Inflammatory response	0.0719873	0.000139202	37.2278	0.409161	NS
TNF signaling	10.3286	0.303295	351.739	0.194574	NS
Complement	4.17255	0.048071	362.176	0.530486	NS
Pyroptosis	0.0195235	0.00091358	0.407716	0.0111235	Protective
Oxidative phosphorylation	0.104308	0.0190017	0.572594	0.0092752	Protective
Apoptosis	0.0179173	0.000507687	0.666661	0.0293075	Protective

## Sheet: Table S3
Supplementary Table S3. The ssGSEA results of TCGA cohort.
Cancer hallmarks	HR	HR.95L	HR.95H	pvalue	Type
EMT	17.3761	1.03142	292.733	0.0475427	Risky
P53 pathway	103.362	1.78591	5982.27	0.0250884	Risky
Notch signaling pathway	2034.79	32.6066	126979	0.00030367	Risky
Calcineurin pathway	0.735951	0.216939	2.49667	0.622774	NS
E2F targets	4.98397	0.78484	31.6497	0.0885531	NS
G2M checkpoint	5.70918	0.349181	93.3463	0.221729	NS
Wnt Beta Catenin signaling	8.49733	0.345443	209.021	0.190373	NS
Cell cycle	7.77297	0.317941	190.033	0.208623	NS
Glycolysis	0.2347	0.0196967	2.79661	0.251588	NS
DNA repair	0.889841	0.261793	3.02459	0.851686	NS
Angiogenesis	4.95243	0.951422	25.7789	0.0573282	NS
Fatty acid metabolism	0.314615	0.00702888	14.0822	0.551012	NS
Interferron-γ response	0.118919	0.0559174	0.252903	3.19e-08	Protective
Autophage	0.000345241	3.84e-06	0.0310246	0.000514323	Protective
Inflammatory response	0.0344552	0.00888117	0.133672	1.12e-06	Protective
TNF signaling	0.0342528	0.00644117	0.182149	7.58e-05	Protective
Complement	0.0239406	0.00513018	0.111721	2.05e-06	Protective
Pyroptosis	0.00301238	0.000426609	0.0212711	5.85e-09	Protective
Oxidative phosphorylation	0.181028	0.0204659	1.60126	0.124374	NS
Apoptosis	0.000725754	2.35e-05	0.0224099	3.62e-05	Protective

## Sheet: Table S4
Supplementary Table S4. The gene sets of different drug response.
Drug response gene sets	Genes
Interferon-α response	ADAR, AXL, BST2, EIF2AK2, GAS6, GATA3, IFIT2, IFIT3, IFITM1, IFITM2, IFITM3, IFNAR1, IFNAR2, KLHL20, LAMP3, MX2, PDE12, PYHIN1, RO60, TPR
Cisplatin response	ABL1, APAF1, BAX, BGN, BHMT, BID, BMP2, BORCS8, BRCA1, BTG2, BTG3, CASP1, CASP3, CASP6, CASP7, CAV1, CCNE1, CDC25B, CDKN1A, CDKN1B, CFLAR, CHRNB1, CREBBP, CXCL8, DAPK1, DCN, DCTD, DPYD, DUT, DVL3, EGR3, ERBB2, ERCC1, EREG, FANCG, FAS, FDFT1, FGF2, FGF7, FGFR1, FZD1, GADD45A, GJA1, GPX3, GSTA4, GSTM1, GSTM5, GSTO1, GSTP1, GTF2H4, GTF2H5, HGF, HMGCR, HSPB1, IDI1, IFNA10, IFNG, IFNGR1, IGF2R, IGFBP2…
Paclitaxel response	ALDH18A1, ATF4, BAG3, BANF1, BATF3, CASP1, CD7, CDH15, DDR1, DNAJA1, EEF2, EIF1B, EIF4EBP1, GZMB, H2AX, HERPUD1, HMGB3, IARS1, IMP3, ISG15, JUND, MTHFD2, NAA38, NABP1, NORAD, RPL10A, RPL3, SERPINB9, SLC1A4, SLC7A5, SNHG6, TMOD3, TOX4, TUBB2A, UBAP2L, WDR83OS
Imatinib response	ACP5, APOC1, APOD, APOE, ASAH1, C5AR1, CD163, CD300A, CD68, CTSA, CTSB, CTSD, CTSH, CTSL, CTSZ, ENG, FUCA1, GBA, GM2A, GNS, GUSB, HEXA, HEXB, LAMP1, LAMP2, LILRB3, MSR1, NEU1, OSBPL3, PLD1, PLSCR1

## Sheet: Table S5
Supplementary Table S5. The cell viability of B16F10 melanoma cells transfected with siCon, siSLC31A2 and naive cells treated with Vemurafenib.
Vemurafenib (ng/ml)	B16F10 (cell viability)(%)				B16F10-siCon (cell viability)(%)				B16F10-siSLC31A2 (cell viability)(%)
0	94	96	115	95	100	93	96	111	99	103	107	91
2.5	90	87	94	92	87	85	93	94	89	85	82	80
25	76	71	68	72	68	81	70	65	55	56	59	50
250	44	38	44	47	40	44	35	43	14	23	18	21
2500	51	59	57	53	59	50	60	61	31	30	32	38

## Sheet: Table S6
Supplementary Table S6. The cell viability of B16F10 melanoma cells transfected with siCon, siCOL4A5 and naive cells treated with Vemurafenib.
Vemurafenib (ng/ml)	B16F10 (cell viability)(%)				B16F10-siCon (cell viability)(%)				B16F10-siCOL4A5 (cell viability)(%)
0	92	98	107	103	100	98	96	106	98	110	95	97
2.5	80	84	91	88	81	82	90	90	81	83	81	79
25	71	81	72	73	73	81	75	70	47	64	53	57
250	40	33	42	46	38	43	32	40	13	20	18	21
2500	46	53	52	45	51	54	55	40	27	31	20	39

## Sheet: Table S7
Supplementary Table S7. The cell types of different methods for immune and stromal cell infiltration analysis.
Xcell (48 cell types)
Lymphoids	CD4+ memory T-cells	CD4+ naive T-cells	CD4+ T-cells	CD4+ Tcm	CD4+ Tem	CD8+ naive T-cells	CD8+ T-cells	CD8+ Tcm	CD8+ Tem	Tcm cells	Tem cells	Tregs	Th1 cells	Th2 cells	Tgd cells	NK cells	NKT	B-cells	naive B-cells	Memory B-cells	Class-switched memory B-cells	pro B-cells	Plasma cells
Myeloids	Monocytes	Macrophages	Macrophages M1	Macrophages M2	DC	cDC	pDC	iDC	Neutrophils	Eosinophils	Mast cells	Basophils
Stromal cells	Adipocytes	Preadipocytes	Stromal cells	Fibroblasts	Pericytes	Endothelial cells	mv Endothelial cells	ly Endothelial cells	Smooth muscle cells	Chondrocytes	Melanocytes	Keratinocytes	Myocytes
CIBERSORTx (22 cell types)
Mixture	B cells naive	B cells memory	Plasma cells	T cells CD8	T cells CD4 naive	T cells CD4 memory resting	T cells CD4 memory activated	T cells follicular helper	T cells regulatory (Tregs)	T cells gamma delta	NK cells resting	NK cells activated	Monocytes	Macrophages M0	Macrophages M1	Macrophages M2	Dendritic cells resting	Dendritic cells activated	Mast cells resting	Mast cells activated	Eosinophils	Neutrophils
MCPcounter (10 cell types)
Mixture	CD8 T cells	Cytotoxic lymphocytes	NK cells	Monocytic lineage	Myeloid dendritic cells		B lineage	T cells	Fibroblasts	Endothelial cells	Neutrophils	NK cells
